# Supplementary material for: TRIM63 (MuRF-1) gene polymorphism is associated with biomarkers of exercise-induced muscle damage
Source: Physiol Genomics. 2017 Dec 6;50(3):142–3. doi: 10.1152/physiolgenomics.00103.2017 (PMC5899231; doi:10.1152/physiolgenomics.00103.2017)
Supplement: Table 1 — xlsx (12 KB) [file table1.xlsx]

## Sheet: Sheet1
rsID	Locus name	Chr	Position	EA/ALT	Trait	EAF	β (SE)/Z-score	P	N	I2	Het_P
XX	Gene X (missense)	1	6278414	A/G	Example			4.565e-06	187784	0.2	0.4697
rs2275950	TRIM63 (missense)	1	26058512 (dbSNP’s Human Build 150)	A/G	Maximum isometric strength normalized to body mass with sex as covariate: main effect for genotype	0.77	0.834	0.006	65
				A/G	Maximum isokinetic strength normalized to body mass with sex as covariate: main effect for genotype	0.77	0.655	0.031	65
				A/G	Muscle soreness: time*genotype interaction	0.77	0.789	0.022	65
Abbreviations: rsID - dbSNP rsID; locus name, variant annotation; Chr - chromosome; Pos - Build 37 position; EA/ALT - Effect allele and alternative allele; Trait; EAF - Effect allele frequency; β (SE)/Z-score - effect estimate and standard error for a quantitative trait and Z-score for example for a binary trait; P - P-value for association; N - number of samples analysed; I2 - Heterogeneity; Het…
