# Supplementary material for: TRIM63 (MuRF-1) gene polymorphism is associated with biomarkers of exercise-induced muscle damage
Source: Physiol Genomics. 2017 Dec 6;50(3):142–3. doi: 10.1152/physiolgenomics.00103.2017 (PMC5899231; doi:10.1152/physiolgenomics.00103.2017)
Supplement: Table 2 — xlsx (13.7 KB) [file table2.xlsx]

## Sheet: Sheet1
Study genotyping / QC							SNP QC					Imputation information						Sample QC
Cohort Name	Array used and version	Genotype calling software	Related individuals (yes/no)?	Familial adjustment method (if applicable)	Population stratification assessment and adjustment	Analysis software version	MAF	Call Rate	HWE p-value	# SNPs analysed post-QC	Other filtering	Number of SNPs used for imputation	Imputation software	Imputation backbone, if 1000 genomes indicate the release	Haplotypes used for backbone	NCBI build	Chr X imputed yes/no	Call Rate	Other QC exclusions (e.g. IBS clustering, heterozygosity, other)
Example	Illumina HumanExome BeadChip v1.0	GenCall and zCall	no	Exclusion based on IBS clustering (PI_HAT 0.25)	Exclusion based on PCA and mean IBS	seqMeta v1.4	NA	≥95%	> 10-4	244228	Yes or No	NA	NA	NA	NA	NA	NA	≥ 95% from GenCall, then ≥ 98% post zCall	exclusion based on PCA and mean IBS; exclusion based on IBS clustering (PI_HAT 0.25)
Genetics of Recovery after EXercise (G-REX) cohort	ThermoFisher Scientific TaqMan® SNP Genotyping Assay	Rotor-Gene Q Software 2.3.1 (Qiagen, Manchester, UK)	No	NA	NA	IBM SPSS v23	0.23	1	0.282	1	No	NA	NA	NA	NA	NA	NA	1	NA
